# Supplementary material for: Baseline Mutations and Up-Regulation of PI3K-AKT Pathway Serve as Potential Indicators of Lack of Response to Neoadjuvant Chemotherapy in Stage II/III Breast Cancer
Source: Front Oncol. 2022 Apr 4;11:784985. doi: 10.3389/fonc.2021.784985 (PMC9036956; doi:10.3389/fonc.2021.784985)
Supplement: Supplementary file 1 [file Table_1.xlsx]

## Sheet: Arm-level CNAs
		Table S1. Baseline arm-level copy number alterations
		cytoband	q value	residual q value	wide peak boundaries	genes in wide peak
	Amplification
		17q12	1.5899e-07	1.5899e-07	chr17:37753301-38029842	ERBB2	GRB7	NEUROD2	PNMT	TCAP	STARD3	IKZF3	PPP1R1B	MIEN1	PGAP3	ZPBP2	MIR4728
		8q24.23	0.014977	0.014977	chr8:134478281-139161222	hsa-mir-30d	ST3GAL1	KHDRBS3	FAM135B	ZFAT	LOC286094	MIR30B	MIR30D	ZFAT-AS1
	Deletion
		10q21.3	0.0033751	0.0033751	chr10:69833738-70594057	hsa-mir-1254	DNA2	HNRNPH3	SLC25A16	RUFY2	CCAR1	PBLD	TET1	MYPN	ATOH7	SNORD98
		4p14	0.004505	0.004505	chr4:39020406-40823999	RHOH	UBE2K	RFC1	RPL9	UGDH	LIAS	PDS5A	KLHL5	RBM47	CHRNA9	N4BP2	WDR19	NSUN7	KLB	C4orf34	LOC344967	LOC401127	MIR4802
		11q23.3	0.019287	0.019287	chr11:116687001-119552031	APOA1	APOA4	APOC3	ARCN1	FXYD2	CXCR5	CBL	CD3D	CD3E	CD3G	DDX6	DPAGT1	SLC37A4	H2AFX	HMBS	IL10RA	MCAM	MLL	PAFAH1B2	RPS25	SCN2B	SCN4B	TAGLN	THY1	UPK2	USP2	PCSK7	UBE4A	C2CD2L	MPZL2	HYOU1	ATP5L	TREH	CEP164	PHLDB1	SIK3	BACE1	HINFP	SIDT2	TRAPPC4	FXYD6	VPS11	TMPRSS4	IFT46
		7q11.23	0.025504	0.025504	chr7:66702881-76109899	hsa-mir-590	hsa-mir-4284	CLDN4	CLDN3	ELN	GTF2I	GTF2IP1	HIP1	HSPB1	LIMK1	MDH2	PMS2L2	PMS2P4	PMS2P5	PMS2P3	POR	RFC2	CCL24	STX1A	EIF4H	CLIP2	LAT2	YWHAG	ZP3	FZD9	FKBP6	BAZ1B	BCL7B	GTF2IRD1	POM121	CCL26	AUTS2	TBL2	MLXIPL	STYXL1	STAG3L1	NSUN5	RHBDD2	WBSCR17	STAG3L4	WBSCR16	ABHD11	CALN1	TMEM120A
		1p32.3	0.051332	0.043507	chr1:50887001-55273599	hsa-mir-761	CDKN2C	CPT2	DIO1	EPS15	GPX7	MAGOH	NRD1	ORC1	RAB3B	SCP2	SLC1A7	TTC4	LRP8	ZFYVE9	TMEM59	FAF1	TTC39A	ZCCHC11	SSBP3	PARS2	ACOT11	RNF11	TXNDC12	MRPL37	HSPB11	YIPF1	C1orf123	TTC22	ECHDC2	TMEM48	DMRTB1	SELRC1	ZYG11B	PRPF38A	BTF3L4	KTI12	OSBPL9	LRRC42	TCEANC2	PODN	GLIS1	FLJ40434	CDCP2
		6q13	0.053343	0.053343	chr6:73922283-75796299	EEF1A1	MTO1	SLC17A5	DDX43	KHDC1	MB21D1	CD109	C6orf221	DPPA5	C6orf147	OOEP	KHDC1L
		8p21.3	0.059954	0.062405	chr8:21967074-22467460	hsa-mir-320a	BMP1	POLR3D	PPP3CC	SFTPC	PHYHIP	SORBS3	SLC39A14	PIWIL2	HR	PDLIM2	REEP4	LGI3	MIR320A	C8orf58
		11p11.2	0.059954	0.062405	chr11:47460695-48007095	NDUFS3	CELF1	NUP160	FNBP4	MTCH2	KBTBD4	AGBL2	C1QTNF4	PTPMT1	FAM180B
		14q32.31	0.067533	0.067498	chr14:102392236-103861257	hsa-mir-4309	DYNC1H1	EIF5	HSP90AA1	MOK	TNFAIP2	TRAF3	CDC42BPB	TECPR2	RCOR1	CINP	ZNF839	AMN	EXOC3L4	WDR20	ANKRD9	SNORA28	LOC100131366	MIR4309
		3p21.31	0.13028	0.13028	chr3:48710544-49719747	hsa-mir-4271	hsa-mir-191	AMT	RHOA	SLC25A20	DAG1	GPX1	IMPDH2	LAMB2	PRKAR2A	QARS	TCTA	USP4	BSN	ARIH2	USP19	WDR6	LAMB2P1	NDUFAF3	IP6K2	NCKIPSD	P4HTM	QRICH1	DALRD3	CCDC71	NICN1	KLHDC8B	CCDC36	C3orf62	MIR191	MIR425	C3orf71	LOC646498	BSN-AS2	MIR4271
		1p35.1	0.14602	0.14602	chr1:32228134-33209980	HDAC1	LCK	RBBP4	PTP4A2	EIF3I	KHDRBS1	KPNA6	BSDC1	TMEM39B	IQCC	TMEM234	MARCKSL1	CCDC28B	SYNC	TSSK3	FAM167B	SPOCD1	DCDC2B	TXLNA	MTMR9LP	ZBTB8OS	ZBTB8A	ZBTB8B	LOC100128071
		2q33.2	0.14602	0.14602	chr2:202900937-204315446	BMPR2	SUMO1	ABI2	NOP58	WDR12	CYP20A1	NBEAL1	ALS2CR8	ICA1L	FAM117B	SNORD11	SNORD70	SNORD11B
		5q13.2	0.14602	0.14602	chr5:67591434-69432266	CCNB1	CDK7	RAD17	SMN1	SMN2	TAF9	SERF1A	SLC30A5	CENPH	MRPS36	MARVELD2	CCDC125	GUSBP3	GTF2H2C	SERF1B	GTF2H2D	LOC100272216	OCLN
		6q25.3	0.14602	0.14602	chr6:148869879-171115067	hsa-mir-1913	hsa-mir-1202	hsa-mir-1273c	ACAT2	CCR6	ESR1	GPR31	IGF2R	KIF25	LPA	MAS1	MAP3K4	MLLT4	OPRM1	PARK2	PCMT1	PDCD2	PLG	PSMB1	RPS6KA2	SLC22A1	SLC22A3	SLC22A2	SOD2	T	TBP	TCP1	TCP10	TCTE3	DYNLT1	THBS2	EZR	VIP	RNASET2	SYNJ2	LATS1	QKI	WTAP	AKAP12	UST	PDE10A	KATNA1	FGFR1OP	SCAF8
		12q13.12	0.14602	0.14602	chr12:50506401-51722399	hsa-mir-1293	ATF1	SLC11A2	POU6F1	TFCP2	DAZAP2	METTL7A	LETMD1	BIN2	LIMA1	SMAGP	DIP2B	CSRNP2	CERS5	LARP4	FAM186A	TMPRSS12	HIGD1C	MIR1293
		10q24.1	0.16678	0.16202	chr10:97449690-135534747	hsa-mir-202	hsa-mir-378c	hsa-mir-4297	hsa-mir-4296	hsa-mir-2110	hsa-mir-4295	hsa-mir-548e	hsa-mir-609	hsa-mir-936	hsa-mir-1307	hsa-mir-146b	hsa-mir-3158-1	hsa-mir-608	hsa-mir-1287	hsa-mir-607	hsa-mir-3157	ACADSB	ADAM8	ADD3	ADRA2A	ADRB1	ARL3	BNIP3	CASP7	ENTPD1	CHUK	ABCC2	COL17A1	COX15	CPN1	CTBP2	CYP2E1	CYP17A1	DMBT1	DNTT	DOCK1	DUSP5	ECHS1	EMX2	FGF8	FGFR2	GFRA1	GOT1	PRLHR
		14q13.1	0.16202	0.16202	chr14:34270206-35229537	CFL2	EAPP	SNX6	EGLN3	SPTSSA
[truncated: 307 more columns]
